# Supplementary material for: MicroRNA profiling in umbilical cord plasma: links to maternal metabolism and neonatal metabolic and inflammatory traits
Source: J Physiol. 2025 Feb 27;603(6):1663–80. doi: 10.1113/JP287672 (PMC11908477; doi:10.1113/JP287672)
Supplement: Supplementary file 2 — Supplementary Table 1. MicroRNAs correlating with maternal and neonatal parameters. [file TJP-603-1663-s001.xlsx]

## Sheet: Sheet1
Supplementary Table 1. miRNAs correlating with maternal and nonatal parameters.
All miRNAs detected above a threshold of 10 counts per million (CPM) significantly correlating with the respective maternal or neonatal characteristics are listed.
grey shading: miRNAs of the Chromosome 19 microRNA cluster (C19MC)
bold: miRNAs of the Chromosome 14 microRNA cluster (C14MC)
maternal age	pre-pregnancy BMI	BMI at birth	gestational weight gain	oGTT 0h	oGTT 1h	oGTT 2h	placental weight	feto-placental weight ratio	neonatal weight	neonatal length	UCP glucose	UCP insulin	neonatal HOMA-IR	UCP C-peptide	UCP CRP	UCP IL6	UCP TNFA	UCP hGH	UCP leptin	UCP HDL	UCP LDL	UCP triglycerides	UCP cholesterol
hsa-miR-625-5p	hsa-miR-493-5p	hsa-miR-331-3p	hsa-miR-6877-5p	hsa-miR-1277-3p	hsa-miR-181a-3p	hsa-miR-99b-3p	hsa-miR-6877-5p	hsa-miR-150-5p	hsa-miR-1287-5p	hsa-miR-520h	hsa-miR-1294	hsa-miR-1323	hsa-miR-1323	hsa-miR-136-5p	hsa-miR-497-5p	hsa-miR-7-5p	hsa-miR-30e-5p	hsa-miR-95-3p	hsa-miR-374b-5p	hsa-miR-193b-5p	hsa-miR-598-3p	hsa-miR-3157-5p	hsa-miR-542-3p
hsa-miR-25-5p	hsa-miR-409-5p	hsa-miR-409-5p	hsa-miR-629-5p	hsa-miR-409-5p	hsa-miR-30e-3p	hsa-miR-181a-2-3p	hsa-miR-12135	hsa-miR-520g-3p	hsa-miR-12135	hsa-miR-4433b-5p	hsa-miR-206	hsa-miR-515-3p	hsa-miR-515-3p	hsa-miR-628-5p	hsa-miR-126-3p	hsa-miR-125a-5p	hsa-miR-598-3p	hsa-miR-513c-5p	hsa-miR-766-3p	hsa-miR-193a-5p	hsa-miR-15a-5p	hsa-miR-7-5p	hsa-miR-29a-3p
hsa-miR-4804-5p	hsa-miR-628-5p	hsa-miR-33a-5p	hsa-miR-382-5p	hsa-miR-374a-3p	hsa-miR-181a-5p	hsa-miR-409-5p	hsa-miR-548d-5p	hsa-miR-125a-5p	hsa-miR-379-5p		hsa-miR-30a-3p	hsa-miR-516a-5p	hsa-miR-942-5p	hsa-miR-17-5p	hsa-miR-210-3p	hsa-miR-199b-5p	hsa-miR-374b-3p	hsa-miR-25-3p	hsa-miR-23b-3p	hsa-miR-125a-3p	hsa-miR-130a-3p	hsa-miR-550a-3-5p	hsa-miR-202-3p
hsa-miR-136-3p	hsa-miR-331-3p	hsa-miR-376c-3p	hsa-miR-628-3p	hsa-miR-1299	hsa-miR-454-3p	hsa-miR-99b-5p	hsa-miR-299-3p	hsa-miR-30a-3p	hsa-miR-548d-5p		hsa-miR-184	hsa-miR-520f-3p	hsa-miR-516a-5p	hsa-miR-760	hsa-miR-20a-3p	hsa-miR-99b-3p	hsa-miR-3611	hsa-miR-199b-5p	hsa-miR-154-3p	hsa-miR-29a-3p	hsa-miR-29a-3p	hsa-miR-125a-5p	hsa-miR-3611
hsa-miR-150-5p	hsa-miR-766-3p	hsa-miR-26a-5p	hsa-miR-421	hsa-miR-12135	hsa-miR-28-5p	hsa-miR-17-3p	hsa-miR-379-5p	hsa-miR-518c-3p	hsa-miR-32-3p		hsa-miR-515-3p	hsa-miR-518c-5p	hsa-miR-518c-5p		hsa-miR-29a-3p	hsa-miR-513c-5p	hsa-miR-130a-3p	hsa-miR-3613-5p	hsa-miR-329-3p	hsa-miR-1307-3p	hsa-miR-29c-3p	hsa-miR-224-5p	hsa-miR-627-5p
hsa-miR-361-5p	hsa-miR-339-5p	hsa-miR-379-3p	hsa-miR-548d-5p	hsa-miR-142-3p	hsa-miR-425-5p	hsa-miR-154-3p	hsa-miR-32-3p	hsa-miR-518f-3p	hsa-miR-512-3p		hsa-miR-1323	hsa-miR-517c-3p	hsa-miR-520d-5p		hsa-miR-99b-5p	hsa-miR-126-3p	hsa-miR-32-3p	hsa-miR-576-5p	hsa-miR-423-3p	hsa-miR-18a-5p	hsa-miR-3611	hsa-miR-454-3p	hsa-miR-202-5p
hsa-miR-328-3p	hsa-miR-487b-3p	hsa-miR-337-5p	hsa-miR-556-5p	hsa-miR-320c	hsa-miR-628-5p	hsa-miR-1299	hsa-miR-382-5p	hsa-miR-520h	hsa-miR-498-5p		hsa-miR-142-3p	hsa-miR-526b-5p	hsa-miR-10399-5p		hsa-miR-3120-3p	hsa-miR-29a-3p	hsa-miR-150-5p	hsa-miR-10b-5p	hsa-miR-146b-5p	hsa-miR-374b-5p		hsa-miR-126-3p	hsa-miR-330-3p
	hsa-miR-431-5p	hsa-miR-369-5p	hsa-miR-126-5p	hsa-miR-4732-5p	hsa-miR-155-5p	hsa-miR-155-5p	hsa-miR-494-5p	hsa-miR-505-3p	hsa-miR-525-5p		hsa-miR-107	hsa-miR-520g-3p	hsa-miR-27b-5p		hsa-miR-376b-3p	hsa-miR-30a-3p	hsa-miR-532-3p	hsa-miR-1-3p	hsa-miR-590-3p	hsa-miR-641		hsa-miR-941	hsa-miR-641
	hsa-miR-548c-5p	hsa-miR-381-3p	hsa-miR-12135	hsa-miR-320b	hsa-miR-99b-5p	hsa-miR-20a-3p	hsa-miR-1287-5p	hsa-miR-15b-3p	hsa-miR-518a-3p		hsa-miR-221-3p	hsa-miR-532-3p	hsa-miR-24-3p		hsa-miR-24-3p	hsa-miR-99b-5p	hsa-miR-625-3p	hsa-miR-3157-5p	hsa-miR-374a-5p	hsa-miR-30c-5p		hsa-miR-22-3p	hsa-miR-454-3p
	hsa-miR-379-3p	hsa-miR-379-5p	hsa-miR-3611	hsa-miR-16-5p	hsa-miR-17-3p	hsa-miR-181c-5p	hsa-miR-625-5p	hsa-miR-574-3p	hsa-miR-517a-3p			hsa-miR-519d-3p	hsa-miR-28-3p		hsa-miR-34a-5p	hsa-miR-125a-3p		hsa-miR-195-5p	hsa-miR-339-5p	hsa-miR-758-3p		hsa-miR-320b	hsa-miR-146b-5p
	hsa-miR-199a-3p	hsa-miR-431-5p	hsa-miR-877-5p	hsa-miR-532-5p	hsa-miR-27b-5p	hsa-miR-27b-5p	hsa-miR-628-3p	hsa-miR-532-3p	hsa-miR-517c-3p			hsa-miR-515-5p	hsa-miR-103a-3p		hsa-miR-146a-5p	hsa-miR-206		hsa-miR-192-5p	hsa-miR-379-3p	hsa-miR-199a-5p		hsa-miR-375-3p
	hsa-miR-590-3p	hsa-miR-154-3p	hsa-miR-376a-3p	hsa-miR-3157-5p	hsa-miR-629-5p	hsa-miR-1283	hsa-miR-556-5p	hsa-miR-519d-3p	hsa-miR-15b-3p			hsa-let-7d-3p	hsa-miR-126-3p		hsa-miR-4306	hsa-miR-101-3p		hsa-miR-150-5p	hsa-miR-433-3p	hsa-miR-326		hsa-miR-12135
	hsa-miR-381-3p	hsa-miR-1277-3p	hsa-miR-30e-5p	hsa-miR-486-3p	hsa-miR-513c-5p	hsa-miR-130b-3p	hsa-miR-148a-3p	hsa-miR-30c-5p	hsa-miR-518c-3p			hsa-miR-519c-5p	hsa-miR-181a-2-3p		hsa-miR-106a-5p	hsa-miR-941		hsa-miR-202-5p	hsa-miR-331-3p	hsa-miR-543		hsa-miR-651-5p
	hsa-miR-23b-3p	hsa-miR-543	hsa-miR-379-5p	hsa-miR-125a-3p	hsa-miR-3611	hsa-miR-520d-5p	hsa-miR-520f-3p	hsa-miR-4454	hsa-miR-520h			hsa-miR-519d-5p	hsa-miR-6513-3p		hsa-miR-197-3p	hsa-miR-1255b-5p		hsa-miR-1304-3p	hsa-miR-4286	hsa-miR-655-3p
	hsa-miR-376a-5p	hsa-miR-411-5p	hsa-miR-641	hsa-miR-30a-5p	hsa-miR-499a-5p	hsa-miR-526a-5p	hsa-miR-4433b-5p	hsa-miR-576-5p	hsa-miR-150-5p			hsa-miR-518f-5p	hsa-miR-107		hsa-miR-92a-3p	hsa-miR-34a-5p		hsa-miR-3617-5p	hsa-miR-758-3p	hsa-miR-370-3p
	hsa-miR-433-3p	hsa-miR-590-3p	hsa-miR-625-5p	hsa-miR-1246	hsa-miR-323a-3p	hsa-miR-335-5p	hsa-miR-516b-5p	hsa-miR-155-5p	hsa-miR-518f-3p			hsa-miR-522-3p			hsa-miR-186-5p			hsa-miR-548c-5p	hsa-miR-655-3p	hsa-miR-584-5p
	hsa-miR-146b-5p	hsa-miR-10b-5p	hsa-miR-423-5p	hsa-miR-195-5p	hsa-miR-130a-3p	hsa-miR-15a-5p	hsa-miR-515-3p	hsa-miR-223-3p				hsa-miR-21-3p			hsa-miR-495-3p			hsa-let-7d-5p	hsa-miR-495-3p	hsa-miR-411-3p
	hsa-miR-664a-3p	hsa-let-7b-5p	hsa-miR-766-5p	hsa-miR-424-3p		hsa-miR-499a-5p	hsa-miR-19a-3p	hsa-miR-518a-3p				hsa-miR-425-3p			hsa-miR-494-3p				hsa-miR-142-3p	hsa-miR-146b-5p
	hsa-miR-485-3p	hsa-miR-140-3p	hsa-miR-590-5p	hsa-miR-320d			hsa-miR-519a-3p	hsa-miR-526b-5p				hsa-miR-126-3p			hsa-miR-433-3p				hsa-miR-377-3p	hsa-miR-495-3p
	hsa-miR-26a-5p	hsa-miR-6734-5p	hsa-miR-520d-3p	hsa-miR-550a-5p			hsa-miR-30a-3p	hsa-miR-517c-3p				hsa-miR-17-3p			hsa-miR-496				hsa-miR-181d-5p	hsa-miR-331-3p
	hsa-miR-299-5p	hsa-miR-424-3p	hsa-miR-92a-3p	hsa-miR-10b-5p			hsa-miR-532-3p	hsa-miR-145-5p				hsa-miR-103a-3p			hsa-miR-1843				hsa-miR-23a-3p	hsa-miR-330-3p
	hsa-miR-221-3p	hsa-miR-30a-5p	hsa-miR-517-5p	hsa-miR-10a-5p			hsa-miR-19b-3p	hsa-miR-519d-5p				hsa-miR-107			hsa-miR-106b-3p				hsa-miR-6516-5p
	hsa-miR-148b-3p	hsa-miR-196a-5p	hsa-miR-518c-3p	hsa-miR-1-3p			hsa-miR-526b-5p	hsa-miR-30b-5p							hsa-miR-17-5p				hsa-miR-330-3p
	hsa-miR-376c-3p	hsa-miR-195-5p	hsa-miR-518e-3p	hsa-miR-486-5p			hsa-miR-505-3p	hsa-miR-525-3p							hsa-miR-3688-3p				hsa-miR-326
	hsa-miR-543	hsa-miR-16-5p	hsa-miR-519d-5p	hsa-miR-1180-3p			hsa-miR-515-5p	hsa-miR-520f-3p							hsa-miR-411-3p				hsa-miR-370-3p
	hsa-miR-154-3p	hsa-miR-206	hsa-miR-519c-3p	hsa-miR-203a-3p			hsa-miR-223-3p	hsa-miR-518b							hsa-miR-329-3p				hsa-miR-1260b
	hsa-miR-1260b	hsa-miR-125a-5p	hsa-miR-30a-3p				hsa-miR-518e-3p	hsa-miR-517-5p							hsa-miR-23a-3p				hsa-miR-543
	hsa-miR-369-5p	hsa-miR-30a-3p	hsa-miR-16-2-3p				hsa-miR-520d-3p	hsa-miR-93-3p							hsa-miR-379-3p				hsa-miR-4454
	hsa-miR-28-5p	hsa-miR-660-5p	hsa-miR-328-3p				hsa-miR-518b	hsa-miR-19b-3p							hsa-miR-423-3p				hsa-miR-376a-5p
	hsa-miR-550a-5p	hsa-miR-574-5p	hsa-miR-517a-3p				hsa-miR-574-3p	hsa-miR-136-5p							hsa-miR-942-5p				hsa-miR-369-3p
	hsa-miR-320c	hsa-miR-93-5p	hsa-miR-518f-3p				hsa-miR-522-3p	hsa-miR-515-3p											hsa-miR-496
	hsa-miR-877-5p	hsa-miR-1-3p	hsa-miR-30c-5p				hsa-miR-498-5p	hsa-miR-1323											hsa-miR-485-3p
	hsa-miR-10b-5p	hsa-miR-7-5p	hsa-miR-148a-3p				hsa-miR-30b-5p	hsa-miR-25-3p											hsa-miR-30b-5p
	hsa-miR-20b-5p	hsa-miR-1255b-5p	hsa-miR-519d-3p				hsa-miR-512-3p	hsa-miR-101-3p											hsa-miR-221-3p
	hsa-miR-660-5p	hsa-miR-532-5p	hsa-miR-512-3p				hsa-miR-525-3p	hsa-let-7d-3p											hsa-miR-1260a
	hsa-miR-7-5p	hsa-miR-1180-3p	hsa-miR-155-5p				hsa-miR-519d-5p	hsa-miR-19a-3p											hsa-miR-148b-3p
	hsa-miR-424-3p	hsa-miR-486-5p	hsa-miR-532-3p				hsa-miR-517c-3p	hsa-miR-1255b-5p											hsa-miR-487b-3p
	hsa-miR-140-3p	hsa-miR-125a-3p	hsa-miR-518a-3p				hsa-miR-517-5p	hsa-miR-517a-3p											hsa-miR-493-5p
	hsa-miR-574-5p	hsa-miR-203a-3p	hsa-miR-4454				hsa-miR-525-5p	hsa-miR-106b-5p											hsa-miR-320c
	hsa-miR-483-5p	hsa-miR-486-3p	hsa-miR-671-5p				hsa-miR-519c-3p	hsa-miR-515-5p											hsa-miR-486-3p
	hsa-miR-202-3p		hsa-miR-181a-5p				hsa-miR-145-5p	hsa-miR-26b-3p											hsa-miR-629-5p
	hsa-miR-532-5p		hsa-miR-520g-3p				hsa-miR-519d-3p	hsa-miR-522-3p											hsa-miR-941
	hsa-miR-206		hsa-miR-628-5p				hsa-miR-4454	hsa-miR-192-5p											hsa-miR-125a-3p
	hsa-miR-629-5p		hsa-miR-576-5p				hsa-miR-517a-3p	hsa-miR-519c-3p											hsa-miR-320d
	hsa-miR-320b		hsa-miR-136-5p				hsa-miR-30c-5p	hsa-miR-516a-5p											hsa-miR-3157-5p
	hsa-miR-1290		hsa-miR-125a-5p				hsa-miR-518a-3p	hsa-miR-518e-3p											hsa-miR-193b-5p
	hsa-miR-486-3p		hsa-miR-525-3p				hsa-miR-520g-3p	hsa-miR-629-5p											hsa-miR-1294
	hsa-miR-3157-5p		hsa-miR-4433b-5p				hsa-miR-125a-5p	hsa-miR-548d-5p											hsa-miR-16-5p
	hsa-miR-93-5p		hsa-miR-15b-3p				hsa-miR-15b-3p	hsa-miR-590-5p											hsa-miR-1290
	hsa-miR-125a-3p		hsa-miR-518b				hsa-miR-518c-3p	hsa-miR-628-3p											hsa-miR-206
	hsa-miR-486-5p		hsa-miR-574-3p				hsa-miR-520h	hsa-miR-376a-3p											hsa-miR-4732-5p
	hsa-miR-1180-3p		hsa-miR-145-3p				hsa-miR-518f-3p	hsa-miR-3611											hsa-miR-3605-5p
	hsa-miR-193a-5p		hsa-miR-520h				hsa-miR-150-5p	hsa-miR-30e-5p											hsa-miR-193a-5p
	hsa-miR-34a-5p		hsa-miR-93-3p					hsa-miR-32-3p											hsa-miR-1180-3p
	hsa-miR-193b-5p		hsa-miR-145-5p					hsa-miR-431-3p											hsa-miR-550a-5p
	hsa-miR-3605-5p		hsa-miR-150-5p					hsa-miR-382-5p											hsa-miR-486-5p
	hsa-miR-4732-5p							hsa-miR-12135
	hsa-miR-16-5p							hsa-miR-299-3p
								hsa-miR-494-5p
								hsa-miR-6877-5p
